# Supplementary material for: IntelliSleepScorer, a software package with a graphic user interface for automated sleep stage scoring in mice based on a light gradient boosting machine algorithm
Source: Sci Rep. 2023 Mar 15;13:4275. doi: 10.1038/s41598-023-31288-2 (PMC10017698; doi:10.1038/s41598-023-31288-2)
Supplement: Supplementary file 2 — Supplementary Information 2. [file 41598_2023_31288_MOESM2_ESM.xlsx]

## Sheet: Sheet1
	Supplemental Table 1. Characteristics of all datasets
	Cohort	number of recordings	number of animals	number of epochs	epoch length	genotype	Species	Sampling rate	EEG location (Coordinates relative to Bregma)	EMG location	Experts	Duration of each recording	Artefacts
	Training	454	111	1810746	10 seconds	wildtype & mutant	mice	1000Hz	1 frontal electrode (AP: + 1.5mm, ML: + 1.5mm) 1 parietal electrode (AP: - 1.3mm, ML: + 2.3mm)	neck	each recording has scores from 1 expert	6-12h, including both light and dark cycles	not quantified
	Test	65	13	268598
	Public Data Cohort A	4	4	86400	4 seconds	wildtype	mice	128Hz	1 frontal electrode (AP: + 1mm, ML: + 1.5mm) 1 parietal electrode (AP: - 3mm, ML: + 2mm)	neck	2 experts from the same lab	24h	0.152
	Public Data Cohort B	4	4	86400		mutant							0.192
	Public Data Cohort C	8	8	172800		wildtype	rats	200Hz	2 parietal electrodes (AP: - 3mm, ML: + 2mm) (AP: - 6mm, ML: + 2mm)		2 experts from differernt labs		0.213
