# Supplementary material for: IntelliSleepScorer, a software package with a graphic user interface for automated sleep stage scoring in mice based on a light gradient boosting machine algorithm
Source: Sci Rep. 2023 Mar 15;13:4275. doi: 10.1038/s41598-023-31288-2 (PMC10017698; doi:10.1038/s41598-023-31288-2)
Supplement: Supplementary file 3 — Supplementary Information 3. [file 41598_2023_31288_MOESM3_ESM.xlsx]

## Sheet: Supplemental Table 2 - All Feat
Supplemental Table 2. List of all features used in the models
feature_name	explaination
eeg1_abs_mean	_abs_mean indicates the mean value of the absolute amplitude
eeg2_abs_mean
emg_abs_mean
eeg1_abs_median	_abs_median indicates the median value of the absolute amplitude
eeg2_abs_median
emg_abs_median
eeg1_abs_max	_abs_max indicates the maximum value of the absolute amplitude
eeg2_abs_max
emg_abs_max
eeg1_abs_std	_abs_std indicates the standard deviation of the absolute amplitude
eeg2_abs_std
emg_abs_std
eeg1_rms	_rms indicates the root mean squared value of the amplitude
eeg2_rms
emg_rms
eeg1_abs_mean_n	_n indicates "normalized to the median value of the entire recording"
eeg2_abs_mean_n
emg_abs_mean_n
eeg1_abs_median_n
eeg2_abs_median_n
emg_abs_median_n
eeg1_abs_max_n
eeg2_abs_max_n
emg_abs_max_n
eeg1_abs_std_n
eeg2_abs_std_n
emg_abs_std_n
eeg1_rms_n
eeg2_rms_n
emg_rms_n
eeg1_abs_mean_n2	_n2 indicates "normalized to the mean value of the entire recording"
eeg2_abs_mean_n2
emg_abs_mean_n2
eeg1_abs_median_n2
eeg2_abs_median_n2
emg_abs_median_n2
eeg1_abs_max_n2
eeg2_abs_max_n2
emg_abs_max_n2
eeg1_abs_std_n2
eeg2_abs_std_n2
emg_abs_std_n2
eeg1_rms_n2
eeg2_rms_n2
emg_rms_n2
eeg1_delta	_delta indicates the delta band power calculated by integrating the area between 1-4hz of the PSD plot after FFT transformation
eeg1_theta	_theta indicates the theta band power calculated by integrating the area between 4-8hz of the PSD plot after FFT transformation
eeg1_alpha	_alpha indicates the alpha band power calculated by integrating the area between 8-12hz of the PSD plot after FFT transformation
eeg1_sigma	_sigma indicates the sigma band power calculated by integrating the area between 12-15hz of the PSD plot after FFT transformation
eeg1_beta	_beta indicates the beta band power calculated by integrating the area between 15-30hz of the PSD plot after FFT transformation
eeg1_gamma	_gamma indicates the gamma band power calculated by integrating the area between 30-40hz of the PSD plot after FFT transformation
eeg2_delta
eeg2_theta
eeg2_alpha
eeg2_sigma
eeg2_beta
eeg2_gamma
eeg1_delta_n	_n indicates "normalized to the median value of the entire recording"
eeg1_theta_n
eeg1_alpha_n
eeg1_sigma_n
eeg1_beta_n
eeg1_gamma_n
eeg2_delta_n
eeg2_theta_n
eeg2_alpha_n
eeg2_sigma_n
eeg2_beta_n
eeg2_gamma_n
eeg1_delta_n2	_n2 indicates "normalized to the mean value of the entire recording"
eeg1_theta_n2
eeg1_alpha_n2
eeg1_sigma_n2
eeg1_beta_n2
eeg1_gamma_n2
eeg2_delta_n2
eeg2_theta_n2
eeg2_alpha_n2
eeg2_sigma_n2
eeg2_beta_n2
eeg2_gamma_n2
eeg1_theta_delta_ratio	_theta_delta_ratio indicates the ratio of the theta band power to delta band power
eeg2_theta_delta_ratio
eeg1_theta_delta_ratio_n	_n indicates "normalized to the median value of the entire recording"
eeg2_theta_delta_ratio_n
eeg1_theta_delta_ratio_n2	_n2 indicates "normalized to the mean value of the entire recording"
eeg2_theta_delta_ratio_n2
eeg1_alpha_delta_ratio	_alpha_delta_ratio indicates the ratio of the alpha band power to delta band power
eeg2_alpha_delta_ratio
eeg1_alpha_delta_ratio_n
eeg2_alpha_delta_ratio_n
eeg1_alpha_delta_ratio_n2
eeg2_alpha_delta_ratio_n2
eeg1_sigma_delta_ratio	_sigma_delta_ratio indicates the ratio of the sigma band power to delta band power
eeg2_sigma_delta_ratio
eeg1_sigma_delta_ratio_n
eeg2_sigma_delta_ratio_n
eeg1_sigma_delta_ratio_n2
eeg2_sigma_delta_ratio_n2
eeg1_beta_delta_ratio	_beta_delta_ratio indicates the ratio of the beta band power to delta band power
eeg2_beta_delta_ratio
eeg1_beta_delta_ratio_n
eeg2_beta_delta_ratio_n
eeg1_beta_delta_ratio_n2
eeg2_beta_delta_ratio_n2
eeg1_gamma_delta_ratio	_gamma_delta_ratio indicates the ratio of the gamma band power to delta band power
eeg2_gamma_delta_ratio
eeg1_gamma_delta_ratio_n
eeg2_gamma_delta_ratio_n
eeg1_gamma_delta_ratio_n2
eeg2_gamma_delta_ratio_n2
eeg1_firwin_delta_abs_mean	_firwin_delta_abs_mean indicates the mean value of the absolute amplitude from the signal that was bandpass filtered using FIR filter (1-4Hz)
eeg2_firwin_delta_abs_mean
eeg1_firwin_delta_abs_median	_firwin_delta_abs_median indicates the median value of the absolute amplitude from the signal that was bandpass filtered using FIR filter (1-4Hz)
eeg2_firwin_delta_abs_median
eeg1_firwin_delta_abs_max	_firwin_delta_abs_max indicates the maxium value of the absolute amplitude from the signal that was bandpass filtered using FIR filter (1-4Hz)
eeg2_firwin_delta_abs_max
eeg1_firwin_delta_abs_std	_firwin_delta_abs_std indicates the standard deviation value of the absolute amplitude from the signal that was bandpass filtered using FIR filter (1-4Hz)
eeg2_firwin_delta_abs_std
eeg1_firwin_delta_rms	_firwin_delta_abs_std indicates the root mean squared value of the amplitude from the signal that was bandpass filtered using FIR filter (1-4Hz)
eeg2_firwin_delta_rms
eeg1_firwin_delta_abs_mean_n	_n indicates "normalized to the median value of the entire recording"
eeg2_firwin_delta_abs_mean_n
eeg1_firwin_delta_abs_median_n
eeg2_firwin_delta_abs_median_n
eeg1_firwin_delta_abs_max_n
eeg2_firwin_delta_abs_max_n
eeg1_firwin_delta_abs_std_n
eeg2_firwin_delta_abs_std_n
eeg1_firwin_delta_rms_n
eeg2_firwin_delta_rms_n
eeg1_firwin_delta_abs_mean_n2	_n2 indicates "normalized to the mean value of the entire recording"
eeg2_firwin_delta_abs_mean_n2
eeg1_firwin_delta_abs_median_n2
eeg2_firwin_delta_abs_median_n2
eeg1_firwin_delta_abs_max_n2
eeg2_firwin_delta_abs_max_n2
eeg1_firwin_delta_abs_std_n2
eeg2_firwin_delta_abs_std_n2
eeg1_firwin_delta_rms_n2
eeg2_firwin_delta_rms_n2
eeg1_firwin_theta_abs_mean	_firwin_theta_abs_mean indicates the mean value of the absolute amplitude from the signal that was bandpass filtered using FIR filter (4-8Hz)
eeg2_firwin_theta_abs_mean
eeg1_firwin_theta_abs_median
eeg2_firwin_theta_abs_median
eeg1_firwin_theta_abs_max
eeg2_firwin_theta_abs_max
eeg1_firwin_theta_abs_std
eeg2_firwin_theta_abs_std
eeg1_firwin_theta_rms
eeg2_firwin_theta_rms
eeg1_firwin_theta_abs_mean_n	_n indicates "normalized to the median value of the entire recording"
eeg2_firwin_theta_abs_mean_n
eeg1_firwin_theta_abs_median_n
eeg2_firwin_theta_abs_median_n
eeg1_firwin_theta_abs_max_n
eeg2_firwin_theta_abs_max_n
eeg1_firwin_theta_abs_std_n
eeg2_firwin_theta_abs_std_n
eeg1_firwin_theta_rms_n
eeg2_firwin_theta_rms_n
eeg1_firwin_theta_abs_mean_n2	_n2 indicates "normalized to the mean value of the entire recording"
eeg2_firwin_theta_abs_mean_n2
eeg1_firwin_theta_abs_median_n2
eeg2_firwin_theta_abs_median_n2
eeg1_firwin_theta_abs_max_n2
eeg2_firwin_theta_abs_max_n2
eeg1_firwin_theta_abs_std_n2
eeg2_firwin_theta_abs_std_n2
eeg1_firwin_theta_rms_n2
eeg2_firwin_theta_rms_n2
eeg1_firwin_alpha_abs_mean	_firwin_alpha_abs_mean indicates the mean value of the absolute amplitude from the signal that was bandpass filtered using FIR filter (8-12Hz)
eeg2_firwin_alpha_abs_mean
eeg1_firwin_alpha_abs_median
eeg2_firwin_alpha_abs_median
eeg1_firwin_alpha_abs_max
eeg2_firwin_alpha_abs_max
eeg1_firwin_alpha_abs_std
eeg2_firwin_alpha_abs_std
eeg1_firwin_alpha_rms
eeg2_firwin_alpha_rms
eeg1_firwin_alpha_abs_mean_n	_n indicates "normalized to the median value of the entire recording"
eeg2_firwin_alpha_abs_mean_n
eeg1_firwin_alpha_abs_median_n
eeg2_firwin_alpha_abs_median_n
eeg1_firwin_alpha_abs_max_n
eeg2_firwin_alpha_abs_max_n
eeg1_firwin_alpha_abs_std_n
eeg2_firwin_alpha_abs_std_n
eeg1_firwin_alpha_rms_n
eeg2_firwin_alpha_rms_n
eeg1_firwin_alpha_abs_mean_n2	_n2 indicates "normalized to the mean value of the entire recording"
eeg2_firwin_alpha_abs_mean_n2
eeg1_firwin_alpha_abs_median_n2
eeg2_firwin_alpha_abs_median_n2
eeg1_firwin_alpha_abs_max_n2
eeg2_firwin_alpha_abs_max_n2
eeg1_firwin_alpha_abs_std_n2
eeg2_firwin_alpha_abs_std_n2
eeg1_firwin_alpha_rms_n2
eeg2_firwin_alpha_rms_n2
eeg1_firwin_sigma_abs_mean	_firwin_sigma_abs_mean indicates the mean value of the absolute amplitude from the signal that was bandpass filtered using FIR filter (12-15Hz)
eeg2_firwin_sigma_abs_mean
eeg1_firwin_sigma_abs_median
eeg2_firwin_sigma_abs_median
eeg1_firwin_sigma_abs_max
eeg2_firwin_sigma_abs_max
eeg1_firwin_sigma_abs_std
eeg2_firwin_sigma_abs_std
eeg1_firwin_sigma_rms
eeg2_firwin_sigma_rms
eeg1_firwin_sigma_abs_mean_n	_n indicates "normalized to the median value of the entire recording"
eeg2_firwin_sigma_abs_mean_n
eeg1_firwin_sigma_abs_median_n
eeg2_firwin_sigma_abs_median_n
eeg1_firwin_sigma_abs_max_n
eeg2_firwin_sigma_abs_max_n
eeg1_firwin_sigma_abs_std_n
eeg2_firwin_sigma_abs_std_n
eeg1_firwin_sigma_rms_n
eeg2_firwin_sigma_rms_n
eeg1_firwin_sigma_abs_mean_n2	_n2 indicates "normalized to the mean value of the entire recording"
eeg2_firwin_sigma_abs_mean_n2
eeg1_firwin_sigma_abs_median_n2
eeg2_firwin_sigma_abs_median_n2
eeg1_firwin_sigma_abs_max_n2
eeg2_firwin_sigma_abs_max_n2
eeg1_firwin_sigma_abs_std_n2
eeg2_firwin_sigma_abs_std_n2
eeg1_firwin_sigma_rms_n2
eeg2_firwin_sigma_rms_n2
eeg1_firwin_beta_abs_mean	_firwin_beta_abs_mean indicates the mean value of the absolute amplitude from the signal that was bandpass filtered using FIR filter (15-30Hz)
eeg2_firwin_beta_abs_mean
eeg1_firwin_beta_abs_median
eeg2_firwin_beta_abs_median
eeg1_firwin_beta_abs_max
eeg2_firwin_beta_abs_max
eeg1_firwin_beta_abs_std
eeg2_firwin_beta_abs_std
eeg1_firwin_beta_rms
eeg2_firwin_beta_rms
eeg1_firwin_beta_abs_mean_n	_n indicates "normalized to the median value of the entire recording"
eeg2_firwin_beta_abs_mean_n
eeg1_firwin_beta_abs_median_n
eeg2_firwin_beta_abs_median_n
eeg1_firwin_beta_abs_max_n
eeg2_firwin_beta_abs_max_n
eeg1_firwin_beta_abs_std_n
eeg2_firwin_beta_abs_std_n
eeg1_firwin_beta_rms_n
eeg2_firwin_beta_rms_n
eeg1_firwin_beta_abs_mean_n2	_n2 indicates "normalized to the mean value of the entire recording"
eeg2_firwin_beta_abs_mean_n2
eeg1_firwin_beta_abs_median_n2
eeg2_firwin_beta_abs_median_n2
eeg1_firwin_beta_abs_max_n2
eeg2_firwin_beta_abs_max_n2
eeg1_firwin_beta_abs_std_n2
eeg2_firwin_beta_abs_std_n2
eeg1_firwin_beta_rms_n2
eeg2_firwin_beta_rms_n2
eeg1_firwin_gamma_abs_mean	_firwin_gamma_abs_mean indicates the mean value of the absolute amplitude from the signal that was bandpass filtered using FIR filter (30-40Hz)
eeg2_firwin_gamma_abs_mean
eeg1_firwin_gamma_abs_median
eeg2_firwin_gamma_abs_median
eeg1_firwin_gamma_abs_max
eeg2_firwin_gamma_abs_max
eeg1_firwin_gamma_abs_std
eeg2_firwin_gamma_abs_std
eeg1_firwin_gamma_rms
eeg2_firwin_gamma_rms
eeg1_firwin_gamma_abs_mean_n	_n indicates "normalized to the median value of the entire recording"
eeg2_firwin_gamma_abs_mean_n
eeg1_firwin_gamma_abs_median_n
eeg2_firwin_gamma_abs_median_n
eeg1_firwin_gamma_abs_max_n
eeg2_firwin_gamma_abs_max_n
eeg1_firwin_gamma_abs_std_n
eeg2_firwin_gamma_abs_std_n
eeg1_firwin_gamma_rms_n
eeg2_firwin_gamma_rms_n
eeg1_firwin_gamma_abs_mean_n2	_n2 indicates "normalized to the mean value of the entire recording"
eeg2_firwin_gamma_abs_mean_n2
eeg1_firwin_gamma_abs_median_n2
eeg2_firwin_gamma_abs_median_n2
eeg1_firwin_gamma_abs_max_n2
eeg2_firwin_gamma_abs_max_n2
eeg1_firwin_gamma_abs_std_n2
eeg2_firwin_gamma_abs_std_n2
eeg1_firwin_gamma_rms_n2
eeg2_firwin_gamma_rms_n2
